# Supplementary material for: Thesium longiperianthium (Santalaceae), a new replacement name for T. brevibracteatum P.C.Tam
Source: Biodivers Data J. 2020 Nov 6;8:e59007. doi: 10.3897/BDJ.8.e59007 (PMC7666063; doi:10.3897/BDJ.8.e59007)
Supplement: XML Treatment for Thesium longiperianthium [file BDJ.8.e59007-treatment1.xml]

<!DOCTYPE tp:taxon-treatment
  PUBLIC "-//TaxonX//DTD Taxonomic Treatment Publishing DTD v0 20100105//EN" "tax-treatment-NSO.dtd">
<tp:taxon-treatment xmlns:tp="http://www.plazi.org/taxpub"><tp:treatment-meta><mixed-citation publication-type="journal"><person-group><name><surname>Xu</surname><given-names>Xuehong</given-names></name><name><surname>Li</surname><given-names>Wenjun</given-names></name><name><surname>Shomurodov</surname><given-names>Khabibullo F</given-names></name><name><surname>Abduraimov</surname><given-names>Ozodbek</given-names></name><name><surname>Niu</surname><given-names>Shukui</given-names></name></person-group><article-title><italic><tp:taxon-name><tp:taxon-name-part taxon-name-part-type="genus" reg="Thesium">Thesium</tp:taxon-name-part> <tp:taxon-name-part taxon-name-part-type="species" reg="longiperianthium">longiperianthium</tp:taxon-name-part></tp:taxon-name></italic> (<tp:taxon-name><tp:taxon-name-part taxon-name-part-type="family">Santalaceae</tp:taxon-name-part></tp:taxon-name>), a new replacement name for <italic><tp:taxon-name><tp:taxon-name-part taxon-name-part-type="genus" reg="Thesium">T.</tp:taxon-name-part> <tp:taxon-name-part taxon-name-part-type="species" reg="brevibracteatum">brevibracteatum</tp:taxon-name-part></tp:taxon-name></italic> P.C.Tam</article-title><source>Biodivers Data J</source><day>06</day><month>11</month><year>2020</year><volume>8</volume><pub-id pub-id-type="doi">10.3897/BDJ.8.e59007</pub-id></mixed-citation></tp:treatment-meta><tp:nomenclature><tp:taxon-name>
            <object-id xmlns:xlink="http://www.w3.org/1999/xlink" content-type="arpha" xlink:type="simple">C7836306-6696-4795-8A3B-Eea9609Cd7A9</object-id>
            <tp:taxon-name-part taxon-name-part-type="genus">Thesium</tp:taxon-name-part> <tp:taxon-name-part taxon-name-part-type="species">longiperianthium</tp:taxon-name-part>
            <object-id xmlns:xlink="http://www.w3.org/1999/xlink" content-type="ipni" xlink:type="simple">urn:lsid:ipni.org:names:77212687-1</object-id>
          </tp:taxon-name><tp:taxon-authority>X.H.Xu &amp; W.Jun Li</tp:taxon-authority><tp:taxon-status xmlns:xlink="http://www.w3.org/1999/xlink" xlink:type="simple">nom. nov.</tp:taxon-status><tp:nomenclature-citation-list><tp:nomenclature-citation><tp:taxon-name><tp:taxon-name-part taxon-name-part-type="uncertainty">≡</tp:taxon-name-part> <tp:taxon-name-part taxon-name-part-type="genus" reg="Thesium">Thesium</tp:taxon-name-part> <tp:taxon-name-part taxon-name-part-type="species" reg="brevibracteatum">brevibracteatum</tp:taxon-name-part></tp:taxon-name><comment>P.C.Tam in P.C.Tam (1981) New materials on Santalaceae. Bulletin of Botanical Research 1: 73, nom. illeg.</comment></tp:nomenclature-citation></tp:nomenclature-citation-list></tp:nomenclature><tp:treatment-sec sec-type="discussion"><title>Taxon discussion</title><p><italic><tp:taxon-name><tp:taxon-name-part taxon-name-part-type="genus" reg="Thesium">Thesium</tp:taxon-name-part> <tp:taxon-name-part taxon-name-part-type="species" reg="longiperianthium">longiperianthium</tp:taxon-name-part></tp:taxon-name></italic> X.H.Xu &amp; W.Jun Li, nom. nov.≡ <italic><tp:taxon-name><tp:taxon-name-part taxon-name-part-type="genus" reg="Thesium">Thesium</tp:taxon-name-part> <tp:taxon-name-part taxon-name-part-type="species" reg="brevibracteatum">brevibracteatum</tp:taxon-name-part></tp:taxon-name></italic> P.C.Tam, 1981., New materials on <tp:taxon-name><tp:taxon-name-part taxon-name-part-type="family">Santalaceae</tp:taxon-name-part></tp:taxon-name>. Bulletin of Botanical Research 1: 73. nom. illeg.</p><p>Type:—CHINA. Inner Mongolia: Xilin Gol Meng, Yikenao, 7 Sep 1965, <italic>L.C.Chiu 5128</italic> (HolotypeSHM 0009016!).</p></tp:treatment-sec></tp:taxon-treatment>
